# Supplementary material for: Synergistic Effect of Pt and Dual Ni/Co Cations in Hydrotalcite-Derived Pt/Ni1.5Co0.5AlO Catalysts for Promoting Soot Combustion
Source: Nanomaterials (Basel). 2023 Feb 4;13(4):623. doi: 10.3390/nano13040623 (PMC9965507; doi:10.3390/nano13040623)
Supplement: Supplementary file 1 [file nanomaterials-13-00623-s001.zip]

Archive with 1 entries (1 files):
- nanomaterials-2158379-supplementary.pdf
